# Supplementary material for: Population Genetic Analysis Reveals Recent Demographic Expansion and Local Differentiation of Areca Palm Velarivirus 1 in Hainan Island
Source: Plants (Basel). 2025 Sep 23;14(19):2952. doi: 10.3390/plants14192952 (PMC12526248; doi:10.3390/plants14192952)
Supplement: Supplementary file 1 [file plants-14-02952-s001.zip › Table_S1.xlsx]

## Sheet: Table S1
Table S1 Areca palm velarivirus 1 isolates sequenced in this study
No.	Iosolate	Sampling location	Collection date	Longitude and latitude	Altitude	Accession No.
APV1_001	BSBC281	Bangxi town, Baisha	2020.11	19.359442，109.111703	91.43	PX243822
APV1_002	BSDA271	Da'an town, Baisha	2020.11	19.285994，109.348317	158.41	PX243821
APV1_003	BSNK201	Nankai town, Baisha	2020.11	19.080865，109.414737	238.97	PX243824
APV1_004	BSNK291	Nankai town, Baisha	2020.11	19.111845，109.424854	236.74	PX243823
APV1_005	BSYC012	Yacha town, Baisha	2020.11	19.203479, 109.436661	119.23	PX243804
APV1_006	BSYC021	Yacha town, Baisha	2020.11	19.178771, 109.444669	264.86	PX243805
APV1_007	BSYC042	Yacha town, Baisha	2020.11	19.203479, 109.423844	205.74	PX243806
APV1_008	BSYC061	Yacha town, Baisha	2020.11	19.232827, 109.420565	212.37	PX243807
APV1_009	BSYC071	Yacha town, Baisha	2020.11	19.246897，109.413724	215.8	PX243808
APV1_010	BSYC101	Yacha town, Baisha	2020.11	19.236897，109.412796	209.36	PX243809
APV1_011	BSYC112	Yacha town, Baisha	2020.11	19.240299，109.410709	213.98	PX243810
APV1_012	BSYC131	Yacha town, Baisha	2020.11	19.241214，109.400567	260.43	PX243811
APV1_013	BSYC141	Yacha town, Baisha	2020.11	19.201256，109.403476	180.45	PX243812
APV1_014	BSYC152	Yacha town, Baisha	2020.11	19.245324，109.435142	289.33	PX243813
APV1_015	BSYC161	Yacha town, Baisha	2020.11	19.243104，109.400113	244.38	PX243814
APV1_016	BSYC181	Yacha town, Baisha	2020.11	19.240226，109.410144	222.66	PX243815
APV1_017	BSYC222	Yacha town, Baisha	2020.11	19.241024，109.42063	270.91	PX243816
APV1_018	BSYC232	Yacha town, Baisha	2020.11	19.243204，109.420145	218.88	PX243817
APV1_019	BSYM241	Yuanmen town, Baisha	2020.11	19.112832，109.542341	284.71	PX243818
APV1_020	BSYM251	Yuanmen town, Baisha	2020.11	19.143103，109.510217	223.93	PX243819
APV1_021	BSYM262	Yuanmen town, Baisha	2020.11	19.166756，109.472595	229.14	PX243820
APV1_022	BTBC431	Baocheng town, Baoting	2020.11	18.615697，109.644222	100.49	PX243825
APV1_023	BTBC531	Baocheng town, Baoting	2020.11	18.600835，109.693483	60.05	PX243826
APV1_024	BTBC542	Baocheng town, Baoting	2020.11	18.595812，109.692733	68.95	PX243827
APV1_025	BTSD310	Sandao town, Baoting	2020.11	18.426556，109.678183	16.02	PX243831
APV1_026	BTSD311	Sandao town, Baoting	2020.11	18.411933，109.669196	111.68	PX243828
APV1_027	BTSD321	Sandao town, Baoting	2020.11	18.41837，109.674808	101.25	PX243829
APV1_028	BTSD331	Sandao town, Baoting	2020.11	18.426556，109.678183	16.02	PX243830
APV1_029	BTSD513	Sandao town, Baoting	2020.11	18.438476，109.675379	17.75	PX243832
APV1_030	BTSD551	Sandao town, Baoting	2020.11	18.489224，109.649843	35.65	PX243833
APV1_031	BTSL321	Shiling town, Baoting	2020.11	18.67342，109.781488	54.08	PX243834
APV1_032	BTSL351	Shiling town, Baoting	2020.11	18.673232，109.780132	54.33	PX243835
APV1_033	BTSL361	Shiling town, Baoting	2020.11	18.68426，109.762178	79.26	PX243836
APV1_034	BTSL372	Shiling town, Baoting	2020.11	18.660937，109.764934	50.12	PX243837
APV1_035	BTXS311	Xiangshui town, Baoting	2020.11	18.568049，109.623086	79.45	PX243838
APV1_036	BTXS441	Xiangshui town, Baoting	2020.11	18.61016，109.607367	89.95	PX243839
APV1_037	BTXS452	Xiangshui town, Baoting	2020.11	18.618681，109.608494	80.77	PX243840
APV1_038	BTXZ151	Xinzheng town, Baoting	2020.11	18.508378，109.63058	103.57	PX243841
APV1_039	BTXZ161	Xinzheng town, Baoting	2020.11	18.537117，109.625092	76.16	PX243842
APV1_040	BTXZ171	Xinzheng town, Baoting	2020.11	18.551909，109.62193	69.87	PX243843
APV1_041	BTXZ182	Xinzheng town, Baoting	2020.11	18.556297，109.621392	61.22	PX243844
APV1_042	CJQC011	Qicha town, Changjiang	2022.11	19.120516，109.058532	58.67	PX243845
APV1_043	CJQC021	Qicha town, Changjiang	2022.11	19.120516，109.058532	58.67	PX243846
APV1_044	CJQC031	Qicha town, Changjiang	2022.11	19.120516，109.058532	58.67	PX243847
APV1_045	CJQC041	Qicha town, Changjiang	2022.11	19.120516，109.058532	58.67	PX243848
APV1_046	CJQC051	Qicha town, Changjiang	2022.11	19.120516，109.058532	58.67	PX243849
APV1_047	CJQC061	Qicha town, Changjiang	2022.11	19.120516，109.058532	58.67	PX243850
APV1_048	CJQC081	Qicha town, Changjiang	2022.11	19.120516，109.058532	58.67	PX243851
APV1_049	CJQC101	Qicha town, Changjiang	2022.11	19.120516，109.058532	58.67	PX243852
APV1_050	CJQC111	Qicha town, Changjiang	2022.11	19.120516，109.058532	58.67	PX243853
APV1_051	CJQC121	Qicha town, Changjiang	2022.11	19.120516，109.058532	58.67	PX243854
APV1_052	CJQC131	Qicha town, Changjiang	2022.11	19.120516，109.058532	58.67	PX243855
APV1_053	CJQC141	Qicha town, Changjiang	2022.11	19.120516，109.058532	58.67	PX243856
APV1_054	CJQC151	Qicha town, Changjiang	2022.11	19.120516，109.058532	58.67	PX243857
APV1_055	CJQC161	Qicha town, Changjiang	2022.11	19.109487，109.068145	59.39	PX243858
APV1_056	CJQC171	Qicha town, Changjiang	2022.11	19.109487，109.068145	59.39	PX243859
APV1_057	CJQC181	Qicha town, Changjiang	2022.11	19.109487，109.068145	59.39	PX243860
APV1_058	CJQC191	Qicha town, Changjiang	2022.11	19.109487，109.068145	59.39	PX243861
APV1_059	CJQC201	Qicha town, Changjiang	2022.11	19.109487，109.068145	59.39	PX243862
APV1_060	CJQC211	Qicha town, Changjiang	2022.11	19.109487，109.068145	59.39	PX243863
APV1_061	CJQC221	Qicha town, Changjiang	2022.11	19.109487，109.068145	59.39	PX243864
APV1_062	CJQC232	Qicha town, Changjiang	2022.11	19.109487，109.068145	59.39	PX243865
APV1_063	CJQC241	Qicha town, Changjiang	2022.11	19.109487，109.068145	59.39	PX243866
APV1_064	CMJJ063	Jinjiang town, Chengmai	2020.11	19.647705，109.999047	81.51	PX243883
APV1_065	CMJJ511	Jinjiang town, Chengmai	2020.11	19.647705，109.999047	81.51	PX243882
APV1_066	CMJJ641	Jinjiang town, Chengmai	2020.11	19.647705，109.999047	81.51	PX243884
APV1_067	CMJL112	Jiale town, Chengmai	2020.11	19.556517，110.032451	86.78	PX243874
APV1_068	CMJL121	Jiale town, Chengmai	2020.11	19.575065，109.995894	94.32	PX243875
APV1_069	CMJL131	Jiale town, Chengmai	2020.11	19.575065，109.995894	94.32	PX243876
APV1_070	CMJL141	Jiale town, Chengmai	2020.11	19.575065，109.995894	94.32	PX243877
APV1_071	CMJL151	Jiale town, Chengmai	2020.11	19.575065，109.995894	94.32	PX243878
APV1_072	CMJL161	Jiale town, Chengmai	2020.11	19.575065，109.995894	94.32	PX243879
APV1_073	CMJL171	Jiale town, Chengmai	2020.11	19.556517，110.032451	86.86	PX243880
APV1_074	CMJL191	Jiale town, Chengmai	2020.11	19.556517，110.032451	86.86	PX243881
APV1_075	CMRX043	Renxing town, Chengmai	2020.11	19.493594，109.860597	97.47	PX243885
APV1_076	CMRX491	Renxing town, Chengmai	2020.11	19.575186，109.95483	40.62	PX243886
APV1_077	CMWR012	Wenru town, Chengmai	2020.11	19.531828，110.049325	98.64	PX243867
APV1_078	CMWR021	Wenru town, Chengmai	2020.11	19.531828，110.049325	98.64	PX243868
APV1_079	CMWR031	Wenru town, Chengmai	2020.11	19.531828，110.049325	98.64	PX243869
APV1_080	CMWR041	Wenru town, Chengmai	2020.11	19.521868，110.050325	110.45	PX243870
APV1_081	CMWR051	Wenru town, Chengmai	2020.11	19.521938，110.049217	107.34	PX243871
APV1_082	CMWR071	Wenru town, Chengmai	2020.11	19.53139，110.049325	100.5	PX243872
APV1_083	CMWR081	Wenru town, Chengmai	2020.11	19.531829，110.050431	98.76	PX243873
APV1_084	DAFW251	Fuwen town, Ding'an	2020.12	19.552927，110.242308	55.62	PX243907
APV1_085	DAHL111	Hanlin town, Ding'an	2020.12	19.335902，110.251185	128.3	PX243892
APV1_086	DAHL121	Hanlin town, Ding'an	2020.12	19.340636，110.256468	131.86	PX243893
APV1_087	DAHL122	Hanlin town, Ding'an	2020.12	19.345679，110.257874	144.19	PX243894
APV1_088	DAHL142	Hanlin town, Ding'an	2020.12	19.339318，110.254293	128.43	PX243895
APV1_089	DAHL353	Hanlin town, Ding'an	2020.12	19.3449432，110.251719	139.27	PX243896
APV1_090	DAHZ141	Huangzhu town, Ding'an	2020.12	19.466584，110.445941	121.57	PX243888
APV1_091	DAHZ511	Huangzhu town, Ding'an	2020.12	19.466584，110.445941	120.51	PX243897
APV1_092	DAHZ531	Huangzhu town, Ding'an	2020.12	19.466584，110.445941	120.51	PX243898
APV1_093	DAHZ552	Longhe town, Ding'an	2020.12	19.366457，110.233614	108.87	PX243899
APV1_094	DALH122	Longhe town, Ding'an	2020.12	19.358735，110.223505	111.16	PX243900
APV1_095	DALH131	Longhu town, Ding'an	2020.12	19.544746，110.394058	98.78	PX243887
APV1_096	DALH142	Longhe town, Ding'an	2020.12	19.366602，110.228861	102.22	PX243901
APV1_097	DALH152	Longhu town, Ding'an	2020.12	19.543749，110.394126	99.36	PX243889
APV1_098	DALH162	Longhu town, Ding'an	2020.12	19.544746，110.394058	100.5	PX243890
APV1_099	DALH171	Longhu town, Ding'an	2020.12	19.544746，110.394059	100.5	PX243891
APV1_100	DALK122	Lingkou town, Ding'an	2020.12	19.340299，110.318453	95.93	PX243902
APV1_101	DALK132	Lingkou town, Ding'an	2020.12	19.341588，110.291359	119.83	PX243903
APV1_102	DALK241	Lingkou town, Ding'an	2020.12	19.344811，110.285558	121.76	PX243904
APV1_103	DALK251	Lingkou town, Ding'an	2020.12	19.342471，110.327383	99.39	PX243905
APV1_104	DALM111	Longmen town, Ding'an	2020.12	19.423503，110.300862	86.73	PX243906
APV1_105	DFDT131	Datian town, Dongfang	2022.10	19.145197，108.842983	40.36	PX243908
APV1_106	DFDT142	Datian town, Dongfang	2022.10	19.135842，108.834119	38.29	PX243909
APV1_107	DFDT221	Datian town, Dongfang	2022.10	19.135842，108.834119	39.34	PX243910
APV1_108	DFDT231	Datian town, Dongfang	2022.10	19.135842，108.834119	50.21	PX243911
APV1_109	DFDT241	Datian town, Dongfang	2022.10	19.135842，108.834119	32.13	PX243912
APV1_110	DFDT251	Datian town, Dongfang	2022.10	19.135842，108.834119	41.28	PX243913
APV1_111	DFDT312	Datian town, Dongfang	2022.10	19.135842，108.834119	44.78	PX243914
APV1_112	DFDT313	Datian town, Dongfang	2022.10	19.135842，108.834119	39.97	PX243915
APV1_113	DFDT321	Datian town, Dongfang	2022.10	19.135842，108.834119	45.21	PX243916
APV1_114	DFDT341	Datian town, Dongfang	2022.10	19.135842，108.834119	42.91	PX243917
APV1_115	DFDT411	Datian town, Dongfang	2022.10	19.135842，108.834119	44.55	PX243918
APV1_116	DFDT431	Datian town, Dongfang	2022.10	19.135842，108.834119	57.02	PX243919
APV1_117	DFDT531	Datian town, Dongfang	2022.10	19.135842，108.834119	53.04	PX243920
APV1_118	DFJB042	Jiangbian town, Dongfang	2022.10	18.882087，109.031753	66.43	PX243922
APV1_119	DFJB122	Jiangbian town, Dongfang	2022.10	18.912457，109.202728	47.75	PX243921
APV1_120	DZLY071	Lanyang town, Danzhou	2023.04	19.451701,109.697413	178.96	PX243923
APV1_121	DZLY072	Lanyang town, Danzhou	2023.04	19.492568,109.664322	157.98	PX243924
APV1_122	DZLY073	Lanyang town, Danzhou	2023.04	19.453774,109.687825	190.12	PX243925
APV1_123	DZLY081	Lanyang town, Danzhou	2023.04	19.451701,109.696413	188.45	PX243926
APV1_124	DZLY082	Lanyang town, Danzhou	2023.04	19.492579,109.663347	147.44	PX243927
APV1_125	DZLY083	Lanyang town, Danzhou	2023.04	19.453772,109.68738	185.16	PX243928
APV1_126	DZLY084	Lanyang town, Danzhou	2023.04	19.451701,109.697426	200.45	PX243929
APV1_127	DZLY091	Lanyang town, Danzhou	2023.04	19.381599,109.627075	78.98	PX243930
APV1_128	DZLY093	Lanyang town, Danzhou	2023.04	19.395525,109.629478	66.47	PX243931
APV1_129	DZLY094	Lanyang town, Danzhou	2023.04	19.397468,109.628791	74.37	PX243932
APV1_130	DZLY101	Lanyang town, Danzhou	2023.04	19.391962,109.628448	79.43	PX243933
APV1_131	DZLY102	Lanyang town, Danzhou	2023.04	19.385162,109.633255	88.32	PX243934
APV1_132	DZLY301	Lanyang town, Danzhou	2023.04	19.424020,109.636344	54.68	PX243935
APV1_133	DZLY311	Lanyang town, Danzhou	2023.04	19.495803,109.643383	69.12	PX243936
APV1_134	HKDZ131	Dazhipo town, Haikou	2020.12	19.82882，110.570349	31.74	PX243955
APV1_135	HKDZ142	Dazhipo town, Haikou	2020.12	19.83017，110.562509	41.03	PX243956
APV1_136	HKDZ201	Dazhipo town, Haikou	2022.10	19.828825，110.570349	31.74	PX243948
APV1_137	HKDZ211	Dazhipo town, Haikou	2022.10	19.830174，110.562509	41.03	PX243949
APV1_138	HKDZ231	Dazhipo town, Haikou	2022.10	19.830173，110.562509	41.03	PX243950
APV1_139	HKDZ241	Dazhipo town, Haikou	2022.10	19.830177，110.562509	41.03	PX243951
APV1_140	HKDZ251	Dazhipo town, Haikou	2022.10	19.848868，110.560369	46.87	PX243952
APV1_141	HKHQ291	Hongqi town, Haikou	2020.12	19.824348，110.521382	38.4	PX243957
APV1_142	HKSJ272	Sanjiang town, Haikou	2022.10	19.872053，110.589663	5.5	PX243953
APV1_143	HKSJ281	Sanjiang town, Haikou	2022.10	19.862812，110.580434	31.64	PX243954
APV1_144	HKSM141	Samenpo town, Haikou	2022.10	19.702546，110.567198	82.79	PX243945
APV1_145	HKSM151	Samenpo town, Haikou	2022.10	19.685661，110.563805	74.84	PX243946
APV1_146	HKSM171	Samenpo town, Haikou	2022.10	19.673727，110.562925	101.65	PX243947
APV1_147	HKYL021	Yunlong town, Haikou	2022.10	19.859018，110.451822	60.31	PX243937
APV1_148	HKYL041	Yunlong town, Haikou	2022.10	19.860998，110.450849	51.58	PX243938
APV1_149	HKYL051	Yunlong town, Haikou	2022.10	19.863612，110.449114	42.46	PX243939
APV1_150	HKYL061	Yunlong town, Haikou	2022.10	19.885055，110.48073	17.39	PX243940
APV1_151	HKYL071	Yunlong town, Haikou	2022.10	19.885055，110.48073	17.39	PX243941
APV1_152	HKYL081	Yunlong town, Haikou	2022.10	19.885055，110.48073	17.39	PX243942
APV1_153	HKYL101	Yunlong town, Haikou	2022.10	19.885253，110.48074	27.39	PX243943
APV1_154	HKYL121	Yunlong town, Haikou	2022.10	19.875413，110.47064	19.63	PX243944
APV1_155	LDBY441	Baoyou town, Ledong	2020.12	18.652646, 109.13516	158.52	PX243958
APV1_156	LDBY521	Baoyou town, Ledong	2020.12	18.679018, 109.14358	144.36	PX243959
APV1_157	LDBY531	Baoyou town, Ledong	2020.12	18.708585, 109.15465	145.53	PX243960
APV1_158	LDBY541	Baoyou town, Ledong	2020.12	18.71049, 109.15706	151.89	PX243961
APV1_159	LDHL222	Huangliu town, Ledong	2020.12	18.517928, 108.85975	10.44	PX243962
APV1_160	LDHL241	Huangliu town, Ledong	2020.12	18.531627, 108.86213	18.32	PX243963
APV1_161	LDJS221	Jiusuo town, Ledong	2020.12	18.460138, 108.96283	10.72	PX243964
APV1_162	LDJS232	Jiusuo town, Ledong	2020.12	18.462874, 109.00437	14.54	PX243965
APV1_163	LDJS241	Jiusuo town, Ledong	2020.12	18.462947, 109.10457	21.06	PX243966
APV1_164	LDJS251	Jiusuo town, Ledong	2020.12	18.463145, 109.09639	18.56	PX243967
APV1_165	LDJS262	Jiusuo town, Ledong	2020.12	18.462821, 109.05843	15.16	PX243968
APV1_166	LDLG211	Liguo town, Ledong	2020.12	18.523354, 108.87527	9.52	PX243969
APV1_167	LDLG522	Liguo town, Ledong	2020.12	18.523886, 108.87093	12.07	PX243970
APV1_168	LDLG541	Liguo town, Ledong	2020.12	18.524927, 108.86489	18.11	PX243971
APV1_169	LDLG552	Liguo town, Ledong	2020.12	18.510985, 108.87108	6.64	PX243972
APV1_170	LDQJ410	Qianjia town, Ledong	2020.12	18.643949, 109.12867	161.41	PX243977
APV1_171	LDQJ412	Qianjia town, Ledong	2020.12	18.558478, 109.07548	118.82	PX243973
APV1_172	LDQJ441	Qianjia town, Ledong	2020.12	18.582567, 109.08537	117.98	PX243974
APV1_173	LDQJ471	Qianjia town, Ledong	2020.12	18.590428, 109.09445	145.94	PX243975
APV1_174	LDQJ492	Qianjia town, Ledong	2020.12	18.612077, 109.10849	162.54	PX243976
APV1_175	LGDW031	Duowen town, Lingao	2022.12	19.721197,109.790928	64.07	PX243978
APV1_176	LGDW041	Duowen town, Lingao	2022.12	19.721197，109.790928	64.07	PX243979
APV1_177	LGDW071	Duowen town, Lingao	2022.12	19.721197，109.790928	64.07	PX243980
APV1_178	LGDW082	Duowen town, Lingao	2022.12	19.721197，109.790928	64.07	PX243981
APV1_179	LGDW091	Duowen town, Lingao	2022.12	19.721197，109.790928	64.07	PX243982
APV1_180	LGDW122	Duowen town, Lingao	2022.12	19.721197，109.790928	64.07	PX243983
APV1_181	LGDW152	Duowen town, Lingao	2022.12	19.721197，109.790928	64.07	PX243984
APV1_182	LGDW161	Duowen town, Lingao	2022.12	19.721197，109.790928	64.07	PX243985
APV1_183	LGDW181	Duowen town, Lingao	2022.12	19.721197，109.790928	64.07	PX243986
APV1_184	LGDW182	Duowen town, Lingao	2022.12	19.730289，109.803344	64.07	PX243987
APV1_185	LGDW201	Duowen town, Lingao	2022.12	19.721197，109.790928	64.07	PX243988
APV1_186	LGDW211	Duowen town, Lingao	2022.12	19.721197，109.790928	64.07	PX243989
APV1_187	LGDW222	Duowen town, Lingao	2022.12	19.721197，109.790928	64.07	PX243990
APV1_188	LGDW351	Duowen town, Lingao	2022.12	19.730289，109.803344	47.78	PX243991
APV1_189	LGDW371	Duowen town, Lingao	2022.12	19.730289，109.803344	47.78	PX243992
APV1_190	LGDW431	Duowen town, Lingao	2022.12	19.730289，109.803344	47.78	PX243993
APV1_191	LGDW442	Duowen town, Lingao	2022.12	19.730289，109.803344	47.78	PX243994
APV1_192	LGDW461	Duowen town, Lingao	2022.12	19.730289，109.803344	47.78	PX243995
APV1_193	LSBH112	Benhao town, Lingshui	2020.12	18.646196，109.871962	52	PX244002
APV1_194	LSBH141	Benhao town, Lingshui	2020.12	18.639994，109.878512	33.52	PX244004
APV1_195	LSBH151	Benhao town, Lingshui	2020.12	18.636345，109.88766	39.81	PX244005
APV1_196	LSBH411	Benhao town, Lingshui	2020.12	18.627327，109.902454	50.37	PX244006
APV1_197	LSBH441	Benhao town, Lingshui	2020.12	18.623909，109.914348	35.23	PX244007
APV1_198	LSQY101	Qunying town, Lingshui	2020.12	18.586375，109.896884	7.38	PX244001
APV1_199	LSQY121	Qunying town, Lingshui	2020.12	18.583744，109.882494	4.39	PX244003
APV1_200	LSQY151	Qunying town, Lingshui	2020.12	18.584762，109.874992	10.59	PX244008
APV1_201	LSTM051	Timeng town, Lingshui	2020.12	18.570223，109.994064	17.17	PX243996
APV1_202	LSTM072	Timeng town, Lingshui	2020.12	18.578913，109.984869	23.13	PX243998
APV1_203	LSTM221	Timeng town, Lingshui	2020.12	18.567818，110.0132457	19.24	PX244009
APV1_204	LSTM251	Timeng town, Lingshui	2020.12	18.557845，109.984056	20.86	PX244010
APV1_205	LSXC061	Xincun town, Lingshui	2020.12	18.438006，109.964975	-9.47	PX243997
APV1_206	LSXC091	Xincun town, Lingshui	2020.12	18.438006，109.964975	-9.47	PX244000
APV1_207	LSXC241	Xincun town, Lingshui	2020.12	18.446314，109.969951	-5.76	PX244011
APV1_208	LSXC251	Xincun town, Lingshui	2020.12	18.446314，109.969951	-5.76	PX244013
APV1_209	LSXC291	Xincun town, Lingshui	2020.12	18.446314，109.969951	-5.76	PX244012
APV1_210	LSYZ081	Yingzhou town, Lingshui	2020.12	18.436437，109.850427	3.21	PX243999
APV1_211	LSYZ131	Yingzhou town, Lingshui	2020.12	18.470621，109.843013	25.62	PX244014
APV1_212	LSYZ211	Yingzhou town, Lingshui	2020.12	18.47893，109.845439	28.39	PX244015
APV1_213	LSYZ341	Yingzhou town, Lingshui	2020.12	18.468637，109.849018	27.98	PX244016
APV1_214	QHCP122	Changpo town, Qionghai	2020.11	19.355307，110.660213	-4.69	PX244021
APV1_215	QHCP131	Changpo town, Qionghai	2020.11	19.364205，110.634477	26.3	PX244019
APV1_216	QHCP141	Changpo town, Qionghai	2020.11	19.352347，110.64446	16.6	PX244020
APV1_217	QHDL111	Dalu town, Qionghai	2020.11	19.339784，110.494663	39.19	PX244018
APV1_218	QHDL131	Dalu town, Qionghai	2020.11	19.352544，110.485429	42.75	PX244017
APV1_219	QHJJ152	Jiaji town, Qionghai	2020.11	19.209095，110.464393	-0.85	PX244023
APV1_220	QHJJ252	Jiaji town, Qionghai	2020.11	19.201391，110.466224	-3.81	PX244024
APV1_221	QHJJ331	Jiaji town, Qionghai	2020.11	19.198373，110.481099	0.09	PX244025
APV1_222	QHSB142	Shibi town, Qionghai	2020.11	19.160111，110.288811	21.74	PX244026
APV1_223	QHTY311	Tayang town, Qionghai	2020.11	19.298456，110.499683	4.75	PX244027
APV1_224	QHTY332	Tayang town, Qionghai	2020.11	19.293502，110.505019	5.49	PX244028
APV1_225	QHTY441	Tayang town, Qionghai	2020.11	19.291743，110.503906	4.34	PX244022
APV1_226	QHWQ212	Wanquan town, Qionghai	2020.11	19.255546，110.420055	1.51	PX244029
APV1_227	QHWQ221	Wanquan town, Qionghai	2020.11	19.261628，110.423492	11.56	PX244030
APV1_228	QHWQ241	Wanquan town, Qionghai	2020.11	19.264432,110.422516	9.42	PX244031
APV1_229	QHYJ111	Yangjiang town, Qionghai	2020.11	19.132191，110.377403	24.25	PX244032
APV1_230	QHYJ112	Zhongyuan town, Qionghai	2020.11	19.188384，110.440419	17.7	PX244036
APV1_231	QHYJ122	Yangjiang town, Qionghai	2020.11	19.133639，110.370539	41.58	PX244033
APV1_232	QHYJ141	Yangjiang town, Qionghai	2020.11	19.131795，110.361467	32.38	PX244034
APV1_233	QHYJ232	Yangjiang town, Qionghai	2020.11	19.117005，110.340537	34.03	PX244035
APV1_234	QZDL112	Heping town, Qiongzhong	2020.12	18.792842，109.81864	241.24	PX244041
APV1_235	QZDL142	Heping town, Qiongzhong	2020.12	18.798567，109.89384	232.08	PX244042
APV1_236	QZHM431	Hongmao town, Qiongzhong	2020.12	19.028732，109.68115	354.01	PX244043
APV1_237	QZHP231	Heping town, Qiongzhong	2020.12	18.894416，110.00942	110.04	PX244044
APV1_238	QZHP241	Heping town, Qiongzhong	2020.12	18.892789，110.00357	116.94	PX244045
APV1_239	QZHP431	Heping town, Qiongzhong	2020.12	18.903389，109.98133	125.38	PX244046
APV1_240	QZSA512	Shang'an town, Qiongzhong	2020.12	18.845517，109.85478	288.75	PX244047
APV1_241	QZSA521	Shang'an town, Qiongzhong	2020.12	18.850381，109.84245	340.81	PX244048
APV1_242	QZWL043	Wanling town, Qiongzhong	2020.12	19.198608，109.95914	219.16	PX244037
APV1_243	QZWL051	Wanling town, Qiongzhong	2020.12	19.144907，109.89298	238.97	PX244039
APV1_244	QZWL052	Wanling town, Qiongzhong	2020.12	19.144907，109.89298	238.97	PX244038
APV1_245	QZWL431	Wanling town, Qiongzhong	2020.12	19.198608，109.95914	219.16	PX244049
APV1_246	QZWL452	Wanling town, Qiongzhong	2020.12	19.153428，109.92372	254.63	PX244050
APV1_247	QZWL532	Wanling town, Qiongzhong	2020.12	19.152431，109.88754	280.03	PX244051
APV1_248	QZYG034	Yinggen town, Qiongzhong	2020.12	19.023486，109.85166	263.25	PX244054
APV1_249	QZYG331	Yinggen town, Qiongzhong	2020.12	19.030787，109.85101	203.32	PX244052
APV1_250	QZYG351	Yinggen town, Qiongzhong	2020.12	19.016901，109.85831	232.94	PX244040
APV1_251	QZYG352	Yinggen town, Qiongzhong	2020.12	19.016901，109.85831	232.94	PX244053
APV1_252	QZZP212	Zhongping town, Qiongzhong	2020.12	18.898179，110.01678	121.69	PX244055
APV1_253	QZZP812	Zhongping town, Qiongzhong	2020.12	18.892789，110.00358	116.94	PX244056
APV1_254	QZZP822	Zhongping town, Qiongzhong	2020.12	18.903389，109.98133	125.38	PX244057
APV1_255	QZZP831	Zhongping town, Qiongzhong	2020.12	18.919922，109.96396	166.01	PX244058
APV1_256	SYTY162	Tianya town, Sanya	2022.12	18.341488，109.440238	6.98	PX244059
APV1_257	SYTY171	Tianya town, Sanya	2022.12	18.34731，109.437122	2.79	PX244060
APV1_258	SYTY192	Tianya town, Sanya	2022.12	18.367727，109.426721	88.43	PX244061
APV1_259	SYTY202	Tianya town, Sanya	2022.12	18.374353，109.42757	143.22	PX244062
APV1_260	SYTY222	Tianya town, Sanya	2022.12	18.394205，109.41924	176.32	PX244063
APV1_261	SYTY241	Tianya town, Sanya	2022.12	18.401716，109.409791	184.91	PX244064
APV1_262	SYTY251	Yacheng town, Sanya	2020.12	18.393266，109.42937	156.44	PX244072
APV1_263	SYTY252	Tianya town, Sanya	2022.12	18.414522，109.400422	194.31	PX244065
APV1_264	SYYC015	Yucheng town, Sanya	2020.12	18.468157，109.329206	190.23	PX244075
APV1_265	SYYC111	Yucheng town, Sanya	2020.12	18.475371，109.334637	179.74	PX244073
APV1_266	SYYC121	Yucheng town, Sanya	2020.12	18.472508，109.331421	185.32	PX244074
APV1_267	SYYC241	Yucheng town, Sanya	2020.12	18.455147，109.319016	196.71	PX244076
APV1_268	SYYC261	Yacheng town, Sanya	2022.12	18.426958，109.232735	20.17	PX244066
APV1_269	SYYC321	Yucheng town, Sanya	2020.12	18.427139，109.297484	141.95	PX244077
APV1_270	SYYC332	Yacheng town, Sanya	2022.12	18.420571，109.229688	5.14	PX244067
APV1_271	SYYC341	Yacheng town, Sanya	2022.12	18.417167，109.226423	11.51	PX244068
APV1_272	SYYC351	Yacheng town, Sanya	2022.12	18.415382，109.216168	0.53	PX244069
APV1_273	SYYC371	Yacheng town, Sanya	2022.12	18.408773，109.211252	2.35	PX244070
APV1_274	SYYC391	Yacheng town, Sanya	2022.12	18.394629，109.197084	-5.11	PX244071
APV1_275	SYYZ441	Yacheng town, Sanya	2020.12	18.372605，109.184921	-9.63	PX244078
APV1_276	TCFM211	Fengmu town, Tunchang	2020.12	19.221249，110.04324	113.84	PX244079
APV1_277	TCFM221	Fengmu town, Tunchang	2020.12	19.218841,110.03759	124.09	PX244080
APV1_278	TCFM532	Fengmu town, Tunchang	2020.12	19.204706，109.98741	150.41	PX244082
APV1_279	TCFM561	Fengmu town, Tunchang	2020.12	19.217498，110.03068	126.03	PX244081
APV1_280	TCNK621	Nankun town, Tunchang	2020.12	19.330056，110.04082	170.36	PX244083
APV1_281	TCNK632	Nankun town, Tunchang	2020.12	19.329837，110.04749	142.89	PX244084
APV1_282	TCNK651	Nankun town, Tunchang	2020.12	19.328778，110.02523	126.65	PX244085
APV1_283	TCNL111	Nanlv town, Tunchang	2020.12	19.249484，110.07156	109.23	PX244086
APV1_284	TCPX441	Poxin town, Tunchang	2020.12	19.321929，110.09267	94.37	PX244087
APV1_285	TCWP512	Wupo town, Tunchang	2020.12	19.165044，110.11568	104.14	PX244088
APV1_286	TCWP521	Wupo town, Tunchang	2020.12	19.170823，110.10476	75.73	PX244089
APV1_287	TCWP531	Wupo town, Tunchang	2020.12	19.172466，110.08969	96.02	PX244090
APV1_288	TCWP551	Wupo town, Tunchang	2020.12	19.122809，110.07881	80.59	PX244091
APV1_289	TCWP571	Wupo town, Tunchang	2020.12	19.209746，110.06229	102.94	PX244092
APV1_290	TCWP591	Wupo town, Tunchang	2020.12	19.218634，110.06164	129.54	PX244093
APV1_291	TCWP610	Wupo town, Tunchang	2020.12	19.225018，110.06357	119.59	PX244094
APV1_292	TCWP671	Wupo town, Tunchang	2020.12	19.225137，110.06248	112.79	PX244095
APV1_293	TCXC053	Xichang town, Tunchang	2020.12	19.437556，110.03571	113.51	PX244099
APV1_294	TCXC121	Xichang town, Tunchang	2020.12	19.416891，110.05626	108.87	PX244100
APV1_295	TCXC211	Xichang town, Tunchang	2020.12	19.402786，110.06817	138.66	PX244096
APV1_296	TCXC221	Xichang town, Tunchang	2020.12	19.434841，110.04245	115.41	PX244097
APV1_297	TCXC551	Xichang town, Tunchang	2020.12	19.426065，110.04686	108.59	PX244098
APV1_298	TCXX521	Xixing town, Tunchang	2020.12	19.504683，110.18423	48.53	PX244101
APV1_299	WCCX151	Chongxin town, Wechang	2020.12	19.439516，110.659974	34.19	PX244113
APV1_300	WCCX251	Chongxin town, Wechang	2020.12	19.41586，110.591713	38.19	PX244116
APV1_301	WCCX271	Chongxin town, Wechang	2020.12	19.429651，110.630469	59.9	PX244114
APV1_302	WCCX281	Chongxin town, Wechang	2020.12	19.424967，110.616552	67.99	PX244115
APV1_303	WCCX621	Chongxin town, Wechang	2020.12	19.438025，110.574817	99.2	PX244117
APV1_304	WCCX631	Chongxin town, Wechang	2020.12	19.441023，110.570389	91.11	PX244118
APV1_305	WCPL012	Penglai town, Wenchang	2020.12	19.483802，110.579077	67.92	PX244102
APV1_306	WCPL022	Penglai town, Wenchang	2020.12	19.502368，110.572042	89.14	PX244103
APV1_307	WCPL041	Penglai town, Wenchang	2020.12	19.531084，110.553477	126.68	PX244104
APV1_308	WCPL052	Penglai town, Wenchang	2020.12	19.518434，110512977	115.28	PX244105
APV1_309	WCPL061	Penglai town, Wenchang	2020.12	19.533574, 110.521454	114.74	PX244106
APV1_310	WCPL151	Penglai town, Wenchang	2020.12	19.518434，110.512977	97.45	PX244119
APV1_311	WCTN141	Tanniu town, Wenchang	2020.12	19.699019，110.73158	3.37	PX244123
APV1_312	WCTN321	Tanniu town, Wenchang	2020.12	19.699019，110.73158	3.37	PX244122
APV1_313	WCTN341	Tanniu town, Wenchang	2020.12	19.717675， 110.71369	13.8	PX244120
APV1_314	WCTN351	Tanniu town, Wenchang	2020.12	19.698394，110.734421	5.38	PX244121
APV1_315	WCWC082	Wencheng town, Wenchang	2020.12	19.567602，110.65048	24.43	PX244107
APV1_316	WCWC092	Wencheng town, Wenchang	2020.12	19.580894，110.656853	14.45	PX244108
APV1_317	WCWC102	Wencheng town, Wenchang	2020.12	19.579267，110.663228	21.39	PX244109
APV1_318	WCWC112	Wencheng town, Wenchang	2020.12	19.583139，110.690134	24.18	PX244110
APV1_319	WCWC121	Wencheng town, Wenchang	2020.12	19.593445，110.731438	11.33	PX244111
APV1_320	WCWC131	Wencheng town, Wenchang	2020.12	19.593047，110.731038	9.42	PX244112
APV1_321	WCWC141	Wencheng town, Wenchang	2020.12	19.580894，110.656853	40.33	PX244124
APV1_322	WNHA387	Hou'an town, Wanning	2020.10	18.929540，110.39495	29.81	PX244139
APV1_323	WNHA402	Hou'an town, Wanning	2020.10	18.922858，110.39079	28.72	PX244140
APV1_324	WNHA436	Hele town, Wanning	2020.10	18.440363，110.20934	15.17	PX244141
APV1_325	WNHA441	Hele town, Wanning	2020.10	18.439323，110.20960	40.62	PX244142
APV1_326	WNHA473	Hele town, Wanning	2020.10	18.441197，110.20943	26.94	PX244143
APV1_327	WNNQ831	Nanqiao town, Wanning	2020.10	18.667756，110.12611	36.24	PX244134
APV1_328	WNNQ841	Nanqiao town, Wanning	2020.10	18.735273，110.09833	35.13	PX244135
APV1_329	WNNQ862	Nanqiao town, Wanning	2020.10	18.735538，110.09833	37.28	PX244136
APV1_330	WNNQ902	Nanqiao town, Wanning	2020.10	18.818335，110.38726	38.12	PX244137
APV1_331	WNNQ961	Nanqiao town, Wanning	2020.10	18.661383，110.10527	39.17	PX244138
APV1_332	WNSG005	Sangen town, Wanning	2021.12	18.966394，110.487184	137.89	PX244125
APV1_333	WNXR015	Winglong town, Wanning	2020.10	18.705656，110.20088	37.26	PX244131
APV1_334	WNXR032	Winglong town, Wanning	2020.10	18.745216，110.19457	35.56	PX244126
APV1_335	WNXR061	Winglong town, Wanning	2020.10	18.754943，110.16618	38.56	PX244127
APV1_336	WNXR101	Winglong town, Wanning	2020.10	18.767834，110.15065	32.78	PX244128
APV1_337	WNXR121	Winglong town, Wanning	2020.10	18.714778，110.20826	34.66	PX244129
APV1_338	WNXR141	Winglong town, Wanning	2020.10	18.713667，110.20439	39.12	PX244130
APV1_339	WNXR182	Winglong town, Wanning	2020.10	18.696468，110.23553	34.16	PX244132
APV1_340	WNXR381	Winglong town, Wanning	2020.10	18.706863，110.23965	36.24	PX244133
APV1_341	WZSN011	Nansheng town, Wuzhishan	2020.12	18.743506，109.560427	299.31	PX244144
APV1_342	WZSN021	Nansheng town, Wuzhishan	2020.12	18.747991，109.594582	321.52	PX244145
APV1_343	WZSN031	Nansheng town, Wuzhishan	2020.12	18.752268，109.590705	333.17	PX244146
APV1_344	WZSN041	Nansheng town, Wuzhishan	2020.12	18.744617，109.590404	329.37	PX244147
APV1_345	WZSN051	Nansheng town, Wuzhishan	2020.12	18.724097，109.593315	331.68	PX244148
APV1_346	WZSN061	Nansheng town, Wuzhishan	2020.12	18.723245，109.59826	332.09	PX244149
APV1_347	WZSN071	Nansheng town, Wuzhishan	2020.12	18.743506，109.560427	299.31	PX244150
APV1_348	WZSN081	Nansheng town, Wuzhishan	2020.12	18.723245，109.59826	332.09	PX244151
APV1_349	WZSN091	Nansheng town, Wuzhishan	2020.12	18.723245，109.59826	332.09	PX244152
APV1_350	WZSN101	Nansheng town, Wuzhishan	2020.12	18.723245，109.59826	332.09	PX244153
APV1_351	WZSN111	Nansheng town, Wuzhishan	2020.12	18.752268，109.590705	333.23	PX244154
APV1_352	WZSN121	Nansheng town, Wuzhishan	2020.12	18.752268，109.590705	333.23	PX244155
APV1_353	WZSN131	Nansheng town, Wuzhishan	2020.12	18.752268，109.590705	333.23	PX244156
APV1_354	WZSN141	Nansheng town, Wuzhishan	2020.12	18.752268，109.590705	333.23	PX244157
APV1_355	WZSN161	Nansheng town, Wuzhishan	2020.12	18.752268，109.590705	333.23	PX244158
APV1_356	WZSN171	Nansheng town, Wuzhishan	2020.12	18.752268，109.590705	333.23	PX244159
APV1_357	WZSN181	Nansheng town, Wuzhishan	2020.12	18.752268，109.590705	333.23	PX244160
APV1_358	WZSN191	Nansheng town, Wuzhishan	2020.12	18.752268，109.590705	333.23	PX244161
APV1_359	WZSS071	Shuiman town, Wuzhishan	2020.12	18.823766, 109.732818	293.78	PX244162
APV1_360	WZSS072	Shuiman town, Wuzhishan	2020.12	18.823766, 109.732818	293.78	PX244163
APV1_361	WZSS091	Shuiman town, Wuzhishan	2020.12	18.880950, 109.6664515	231.23	PX244164
APV1_362	WZSS101	Shuiman town, Wuzhishan	2020.12	18.904337, 109.647674	321.46	PX244165
APV1_363	WZSS161	Shuiman town, Wuzhishan	2020.12	18.904337, 109.647674	367.32	PX244166
APV1_364	WZSS262	Shuiman town, Wuzhishan	2020.12	18.879305, 109.670205	381.25	PX244167
