# Supplementary material for: Population Genetic Analysis Reveals Recent Demographic Expansion and Local Differentiation of Areca Palm Velarivirus 1 in Hainan Island
Source: Plants (Basel). 2025 Sep 23;14(19):2952. doi: 10.3390/plants14192952 (PMC12526248; doi:10.3390/plants14192952)
Supplement: Supplementary file 1 [file plants-14-02952-s001.zip › Table_S2.xlsx]

## Sheet: Table_S2
Table S2: grapevine leafroll-associated virus 7 used in this study
No.	Isolate	Host	Country	Collection date	Accession number
GLRV7-001	GLRaV-7-Afg	Grapevine	Afghanistan	2007-10-01	JF268242
GLRV7-002	AA42	Grapevine	Albania	Unknown	HE588185
GLRV7-003	GLRaV-7-Chi	Grapevine	Chile	2007-10-01	JF268246
GLRV7-004	g13	Grapevine	Japan	2020-12-01	LC617940
GLRV7-005	Ru	Grapevine	Japan	Unknown	AB720876
GLRV7-006	q4	Grapevine	Pakistan	2016-09-01	KY940820
GLRV7-007	C2021	Grapevine	Russia	2020-01-01	PQ736708
GLRV7-008	D1366i	Grapevine	Russia	2018-08-01	OP886234
GLRV7-009	D1297i	Grapevine	Russia	2018-08-01	OP886237
GLRV7-010	D1362i	Grapevine	Russia	2018-08-01	OP886236
GLRV7-011	D1365i	Grapevine	Russia	2018-08-01	OP886235
GLRV7-012	GLRaV-7-Swi	Grapevine	Switzerland	2007-10-01	JF268247
GLRV7-013	GLRaV-7-CA5	Grapevine	USA	2007-10-01	JF268248
GLRV7-014	GLRaV-7-CA3	Grapevine	USA	2007-10-01	JF268245
GLRV7-015	GLRaV-7-CA2	Grapevine	USA	2007-10-01	JF268244
GLRV7-016	GLRaV-7-CA1	Grapevine	USA	2007-10-01	JF268243
GLRV7-017	GLRaV-7 Swi	Grapevine	USA	2009-06-06	JN383343
