# Supplementary material for: Population Genetic Analysis Reveals Recent Demographic Expansion and Local Differentiation of Areca Palm Velarivirus 1 in Hainan Island
Source: Plants (Basel). 2025 Sep 23;14(19):2952. doi: 10.3390/plants14192952 (PMC12526248; doi:10.3390/plants14192952)
Supplement: Supplementary file 1 [file plants-14-02952-s001.zip › Table_S3.xlsx]

## Sheet: Table S3
Table S3 Little cherry virus 294 1 isolates used in this study
No.	Isolate	Host	Country	Collection date	Accession number
LCV1-001	LVV	Sweet cherry	Australia	Unknown	LC523024
LCV1-002	LV27S2	Sweet cherry	Australia	Unknown	LC523023
LCV1-003	LV27S1	Sweet cherry	Australia	Unknown	LC523022
LCV1-004	LV16_LChV1	Sweet cherry	Australia	Unknown	LC523021
LCV1-005	TAS16	Sweet cherry	Australia	Unknown	LC523020
LCV1-006	QLD13	European plum	Australia	Unknown	LC523019
LCV1-007	GBVC_LChV1_101	Sweet cherry	Belgium	2017-01-01	MK895512
LCV1-008	GBVC_LChV1_068	Sweet cherry	Belgium	2017-01-01	MK895511
LCV1-009	GBVC_LChV1_062 JD2	Sweet cherry	Belgium	2017-01-01	MK895510
LCV1-010	Niagara-A22	Sweet cherry	Canada	2019-07-07	MN508820
LCV1-011	A22	Sweet cherry	Canada	Unknown	MK547107
LCV1-012	741M1-C9	Sweet cherry	Chile	2022-09-01	OR497462
LCV1-013	Taian	Sweet cherry	China	2014-12-01	KR736335
LCV1-014	Hongdeng	sweet cherry	China	2019-06-15	ON494017
LCV1-015	XJ09	Peach	China	2019-04-01	ON304063
LCV1-016	BJ	Sweet cherry	China	2017-06-05	MK775591
LCV1-017	Alm138	Almond	Czech Republic	2019-05-01	MZ570904
LCV1-018	Apr184R	Apricot	Czech Republic	2018-01-01	MN242219
LCV1-019	Apr172	Apricot	Czech Republic	2017-01-01	MN242218
LCV1-020	Apr161	Apricot	Czech Republic	2017-01-01	MN242217
LCV1-021	Apr156	Apricot	Czech Republic	2017-01-01	MN242216
LCV1-022	Apr153	Apricot	Czech Republic	2017-01-01	MN242215
LCV1-023	Rannaja 46	Sour cherry	Czech Republic	2015-01-01	MF069042
LCV1-024	V2356	Sour cherry	Germany	Unknown	JX669615
LCV1-025	C118-Iso15	Sweet cherry	Greece	2017-01-01	MH364116
LCV1-026	C118-Iso13	Sweet cherry	Greece	2017-01-01	MH364115
LCV1-027	C118-Iso1	Sweet cherry	Greece	2017-01-01	MH364114
LCV1-028	G15 3	Sweet cherry	Greece	Unknown	LN794218
LCV1-029	GR	Prunus avium	Greece	Unknown	HG792420
LCV1-030	PM2	Japanese plum	India	2022-05-01	OQ513275
LCV1-031	sh31	Almond	Iran	2020-01-01	OR519885
LCV1-032	ITMAR	Sour cherry	Italy	Unknown	EU715989
LCV1-033	ITBEA	Chinese plum	Italy	Unknown	EU716000
LCV1-034	ITPER	Peach	Italy	Unknown	EU715999
LCV1-035	Kyoto-2	Sour cherry	Japan	2015-01-01	MG934545
LCV1-036	137/21-1	Nectarine	Montenegro	2021-01-01	PV763042
LCV1-037	Stepnoe	Unknown	Russia	2020-01-01	OR260412
LCV1-038	YD	Peach	South Korea	2011-06-11	KR080325
LCV1-039	Gyeongju	Sweet cherry	South Korea	2016-07-21	MF083705
LCV1-040	P8-42	Sweet cherry	Spain	2017-01-01	MH300061
LCV1-041	P8-23	Sweet cherry	Spain	2017-01-01	MH300060
LCV1-042	LChV-1_Ponferrada	Sweet cherry	Spain	2012-01-01	KX192367
LCV1-043	Jerte	Sweet cherry	Spain	2012-01-01	KX192366
LCV1-044	FT13	Cherry	Switzerland	2017-01-03	MN131069
LCV1-045	19SP003C	Unknown	Unknown	2019-01-01	MZ291929
LCV1-046	19SP003B	Unknown	Unknown	2019-01-01	MZ291928
LCV1-047	19SP003A	Unknown	Unknown	2019-01-01	MZ291927
LCV1-048	N/A	Unknown	Unknown	Unknown	Y10237
LCV1-049	N/A	Unknown	Unknown	Unknown	X93351
LCV1-050	FT14	Apricot	USA	2017-01-03	MN131068
LCV1-051	FT12	Cherry	USA	2015-10-22	MN131067
